# Supplementary material for: Kre6 (yeast 1,6-β-transglycosylase) homolog, PhTGS, is essential for β-glucan synthesis in the haptophyte Pleurochrysis haptonemofera
Source: Front Bioeng Biotechnol. 2023 Sep 18;11:1259587. doi: 10.3389/fbioe.2023.1259587 (PMC10543733; doi:10.3389/fbioe.2023.1259587)
Supplement: Supplementary file 2 [file Table1.XLSX]

## Sheet: Sheet1
Table S1 Sequences of primers for the apoptosis-related genes tested.
Primer	Sequence of the primer (5'-3')
PhTGS-5'RACE-1*	GATTACGCCAAGCTTTCTGGGCCGAGCGTCCACTCCATGCGG
PhTGS-5'RACE-2*	GATTACGCCAAGCTTTCCGGAGTTGGTGACGGCGCCCT
PhTGS-pET-F**	CGCGCGGCAGCCATATGCGCACCACAGACTTCGTGAT
PhTGS-pET-R***	GGATCCTCGAGCATATTACTGCGCCAGCTGGTACTCGC
PhTGS-ND-1F****	TTAATACGACTCACTATAGGGGAGAATCTCCGCATGCATGGACTTC
PhTGS-ND-1R****	TTAATACGACTCACTATAGGGGAGATACCAGCCGTTGTTCAGCTTG
PhTGS-ND-2F****	TTAATACGACTCACTATAGGGGAGAGAGAAGGGCAAGCTGAACAAC
PhTGS-ND-2R****	TTAATACGACTCACTATAGGGGAGACGTAGAGGAACGAGTGCTTGT
PhTGS-ND-3F****	TTAATACGACTCACTATAGGGGAGATGAGGCTGCAAAGTCCAAAGA
PhTGS-ND-3R****	TTAATACGACTCACTATAGGGGAGAATCGAGCAATGGTAACGTGGT
PhTGS-qPCR-F	TCTACCAAAACTCGAACAGC
PhTGS-qPCR-R	TTCTCCAGATCGAAGTCCAT
Actin-qPCR-F	ACTCGATCATGAAGTGCGACG
Actin-qPCR-R	GCGGTGATCTCCTTGGACATG
* 5’-terminal sequence, GATTACGCCAAGCTT, is an additional sequence for In-Fusion cloning.
** 5’-terminal sequence, CGCGCGGCAGCCAT, is an additional sequence for In-Fusion cloning. The 10th nucleotide (A) from the 3’ terminus was later revealed to be nonidentical to that (G) in the genuine cDNA .
*** 5’-terminal sequence, GGATCCTCGAGCATA, is an additional sequence for In-Fusion cloning.
**** 5’-terminal sequence, TTAATACGACTCACTATAGGGGAGA, is a T7 RNA polymerase binding sequence.
